# Supplementary material for: Evaluating the investment performance of Japanese households: A comparison between professional financial advice and free financial advice
Source: Heliyon. 2025 Jan 23;11(3):e42213. doi: 10.1016/j.heliyon.2025.e42213 (PMC11808502; doi:10.1016/j.heliyon.2025.e42213)
Supplement: Multimedia component 1 [file mmc1.zip]

Archive with 1 entries (1 files):
- Supplementary data.dta
